# Supplementary material for: Brevibacterium Species Infections in Humans—A Narrative Review
Source: Microorganisms. 2025 May 9;13(5):1097. doi: 10.3390/microorganisms13051097 (PMC12114431; doi:10.3390/microorganisms13051097)
Supplement: Supplementary file 1 [file microorganisms-13-01097-s001.zip]

Archive with 1 entries (1 files):
- microorganisms-3609511-supplementary.xlsx
