# Supplementary material for: Brevibacterium Species Infections in Humans—A Narrative Review
Source: Microorganisms. 2025 May 9;13(5):1097. doi: 10.3390/microorganisms13051097 (PMC12114431; doi:10.3390/microorganisms13051097)
Supplement: Supplementary file 1 [file microorganisms-13-01097-s001.zip › microorganisms-3609511-supplementary.xlsx]

## Sheet: Lived
Comment	doi	Title	First author	Year of Publication	Country of Origin	Study Language	Journal	Type of Study	Case report (1=yes)	Cases (n)	male	Age (y)	Post-surgery (3m)	Pregnant	IVDU	Lung disease	Cystic fibrosis	Lung transplantation	Years after tranplantation	COPD	Chronic heart disease	Chronic kidney disease on PD	premature birth	Immunosuppression	Autoimmune syndrome	Active malignancy (solid or hematologic)	Hematologic malignancy?	Currently on chemotherapy?	Organ transplantation?	explain what)	Neutropenia	AIDS - HIV	Other immunosuppression	explain what	Central Venous Catheter	Previous antibiotic use (3m)	Trauma	Other (eg prosthetic materials, chirrosis, burns) - explain	No known predisposing factors	Site of infection	CNS	Upper respiratory	Lower respiratory	Heart	Bloodstream infection	Liver	Spleen	Urinary tract	Bones & Joints
	10.1016/0163-4453(91)92451-A	Central venous line infection caused by Brevibacterium epidermidis	McCaughey, C. and Damani, N.N.	1991	UK	English	Journal of Infection	Case Report	1	1	1	40	1	0	0	0	0	0	0	0	0	0	0	0	0	0	0	0	0	0	0	0	0	0	1	NA	0	0	0	0	0	0	0	0	1	0	0	0	0
	10.1007/BF01710543	Brevibacterium species as a cause of osteomyelitis in a neonate	Neumeister, B. and Mandel, T. and Gruner, E. and Pfyffer, G.E.	1993	Germany	English	Infection	Case Report	1	1	1	0.083	0	0	0	0	0	0	0	0	0	0	NA	0	0	0	0	0	0	0	0	0	0	0	0	0	0	0	1	0	0	0	0	0	0	0	0	0	1
	10.1093/clinids/18.3.487	Persistent bacteremia due to brevibacterium species in an immunocompromised patient	Lina, B. and Carlotti, A. and Lesaint, V. and Devaux, Y. and Freney, J. and Fleurette, J.	1994	France	English	Clinical Infectious Diseases	Case Report	1	1	1	19	0	0	0	0	0	0	0	0	0	0	0	1	0	1	1	1	0	0	0	0	0	0	1	NA	0	(lymphoblastic lymphoma)	0	0	0	0	0	0	1	0	0	0	0
	10.1007/BF01590943	Recurrent bacteremia due to Brevibacterium casei in an immunocompromised patient	Reinert, R.R. and Schnitzler, N. and Haase, G. and Lütticken, R. and Fabry, U. and Schaal, K.P. and Funke, G.	1995	Germany & Switzerland	English	European Journal of Clinical Microbiology & Infectious Diseases	Case Report	1	1	1	25	1	0	0	0	0	0	0	0	0	0	0	1	0	1	0	1	0	0	1	0	1	chemotherapy	1	NA	0	1 (choriocarcinoma of the left testicle)	0	0	0	0	0	0	1	0	0	0	0
	10.1007/BF01690997	Bacteremia caused by Brevibacterium species in an immunocompromised patient	Kaukoranta-Tolvanen SS, Sivonen A, Kostiala AA, Hormila P, Vaara M.	1995	Finland	English	European Journal of Clinical Microbiology & Infectious Diseases	Case Report	1	1	0	46	0	0	0	0	0	0	0	0	0	0	0	1	0	1	1	1	0	0	0	0	0	0	1	0	0	1 (non-Hodgkins lymphoma)	0	0	0	0	0	0	1	0	0	0	0
	10.1177/089686089701700617	Brevibacterium iodinum peritonitis associated with acute urticaria in a CAPD patient [2]	Antoniou, S. and Dimitriadis, A. and Polydorou, F. and Malaka, E.	1997	Greece	English	Peritoneal Dialysis International	Case Report	1	1	0	69	0	0	0	0	0	0	0	0	0	1	0	0	NA	0	0	0	0	0	0	0	0	0	0	NA	0	0	0	0	0	0	0	0	0	0	0	0	0
	10.1128/JCM.38.11.4292-4293.2000	Peritonitis due to Brevibacterium otitidis in a patient undergoing continuous ambulatory peritoneal dialysis	Wauters G, Van Bosterhaut B, Avesani V, Cuvelier R, Charlier J, Janssens M, Delmée M.	2000	Belgium	English	Journal of Clinical Microbiology	Case Report	1	1	0	73	0	0	0	0	0	0	0	0	0	1	0	1	0	0	0	0	0	0	0	0	0	0	0	0	0	0	0	0	0	0	0	0	0	0	0	0	0
	10.1128/JCM.38.9.3513-3514.2000	Brevibacterium casei sepsis in an 18-year-old female with AIDS	Brazzola P, Zbinden R, Rudin C, Schaad UB, Heininger U.	2000	Switzerland	English	Journal of Clinical Microbiology	Case Report	1	1	0	18	0	0	0	0	0	0	0	0	0	0	0	1	0	0	0	0	0	0	0	1	0	0	1	NA	0	0	0	0	0	0	0	0	1	0	0	0	0
	10.1086/340984	Brevibacterium endocarditis: a first report	Dass, K.N. and Smith, M.A. and Gill, V.J. and Goldstein, S.A. and Lucey, D.R.	2002	USA	English	Clinical infectious diseases : an official publication of the Infectious Diseases Society of America	Case Report	1	1	0	68	0	0	0	0	0	0	0	0	1	0	0	0	1	0	0	0	0	0	0	0	0	0	0	0	0	prosthetic aortic and mitral valve	1	0	0	0	0	1	1	0	0	0	0
	10.1163/156855902320387998	Bacteremia caused by brevibacterium species in a patient with chronic lymphocytic leukemia	Öǧünç, D. and Gültekin, M. and Çolak, D. and Timuraǧaoǧlu, A. and Öngüt, G. and Mutlu, G. and Hathi, D. and Ündar, L.	2002	Turkey	English	Haematologia	Case Report	1	1	NA	60	0	0	0	0	0	0	0	0	0	0	0	1	0	1	1	1	0	0	0	0	0	0	NA	NA	0	1 (chronic lymphocytic leukemia)	0	0	0	0	0	0	1	0	0	0	0
	10.1053/jinf.2002.1076	Brevibacterium casei bacteremia and line sepsis in a patient with AIDS	Janda, W.M. and Tipirneni, P. and Novak, R.M.	2003	USA	English	Journal of Infection	Case Report	1	1	1	34	0	0	0	0	0	0	0	0	0	0	0	1	0	0	0	0	0	0	1	1	0	0	1	1	0	0	0	0	0	0	0	0	1	0	0	0	0
		same	same	2004	same	same	same	same	same	1	1	31	NA	0	0	0	0	0	0	0	0	0	NA	NA	NA	NA	NA	NA	0	0	NA	NA	NA	NA	1	NA	0	0	0	0	0	0	0	0	1	0	0	0	0
	10.1007/s15010-006-5027-6	Central venous catheter infection with Brevibacterium sp. in an immunocompetent woman: Case report and review of the literature	Ulrich, S. and Zbinden, R. and Pagano, M. and Fischler, M. and Speich, R.	2006	Switzerland	English	Infection	Case report	1	1	0	62	NA	0	0	1	0	0	0	0	0	0	NA	0	0	0	0	0	0	0	0	0	0	0	1	NA	0	CVC	0	0	0	0	0	0	1	0	0	0	0
	10.1128/JCM.01086-11	Brevibacterium casei as a cause of brain abscess in an immunocompetent patient	Kumar, V.A. and Augustine, D. and Panikar, D. and Nandakumar, A. and Dinesh, K.R. and Karim, S. and Philip, R.	2011	India	English	Journal of Clinical Microbiology	Case report	1	1	1	31	0	0	0	0	0	0	0	0	0	0	NA	0	0	0	0	0	0	0	0	0	0	0	0	1	0	0	1	0	1	0	0	0	0	0	0	0	0
	10.1097/MAJ.0b013e31821ffb9f	Native aortic valve endocarditis caused by Brevibacterium epidermidis in an immunocompetent patient	Manetos CM, Pavlidis AN, Kallistratos MS, Tsoukas AS, Chamodraka ES, Levantakis I, Manolis AJ.	2011	Greece & USA	English	The American Journal of the Medical Sciences	Case Report	1	1	1	52	0	0	0	0	0	0	0	0	1	0	0	0	0	0	0	0	0	0	0	0	0	0	0	0	1	1 (sever aortic regurgitation)	0	0	0	0	0	1	1	0	0	0	0
	10.3747/pdi.2011.00179	Relapsing Brevibacterium casei peritonitis: Value of 16S rRNA gene sequencing in accurate species identification	Poesen, K. and Meeus, G. and Boudewijns, M. and Colaert, J. and Doubel, P.	2012	Belgium	English	Peritoneal Dialysis International	Case report	1	1	1	37	0	0	0	0	0	0	0	0	0	1	NA	0	0	0	0	0	0	0	0	0	0	0	0	1	0	Peritoneal dialysis catheter	0	0	0	0	0	0	0	0	0	0	0
	10.1016/j.krcp.2012.04.319	Consecutive episodes of peritonitis in a patient undergoing peritoneal dialysis caused by unusual organisms: Brevibacterium and Pantoea agglomerans	Choi, J.S. and Kim, C.S. and Park, J.W. and Bae, E.H. and Ma, S.K. and Kim, S.W.	2012	Korea	English	Kidney Research and Clinical Practice	Case report	1	1	1	52	0	0	0	0	0	0	0	0	0	1	NA	1	0	0	0	0	0	liver cirrhosis?	NA	0	0	0	0	NA	0	CAPD	0	0	0	0	0	0	0	0	0	0	0
	10.4066/AMJ.2013.1523	Post-traumatic endophthalmitis due to Brevibacterium casei: A case report	Banu, A. and Sriprakash, K.S. and Vidyadevi, M. and Nagraj, E.R.	2013	India	English	Australasian Medical Journal	Case report	1	1	1	12	0	0	0	0	0	0	0	0	0	0	NA	0	0	0	0	0	0	0	0	0	0	0	0	0	1	0	1	0	0	0	0	0	0	0	0	0	0
	10.1099/jmm.0.043109-0	Brevibacterium otitidis: An elusive cause of neurosurgical infection	Talento, A.F. and Malnick, H. and Cotter, M. and Brady, A. and McGowan, D. and Smyth, E. and Fitzpatrick, F.	2013	Ireland	English	Journal of Medical Microbiology	Case report	1	1	0	54	1	0	0	0	0	0	0	0	0	0	NA	0	0	0	0	0	0	0	0	0	0	0	0	NA	0	0	0	0	1	0	0	0	0	0	0	0	0
snowball	10.1136/bcr-2014-203611	Brevibacterium casei isolated as a cause of relapsing peritonitis	Mohammed Mahdi Althaf, Mohamed Said Abdelsalam, Mohammed Sunaid Alsunaid, Maged Hassan Hussein	2014	Saudi Arabia	English	BMJ Case Reports	Case Report	1	1	0	33	NA	0	0	0	0	0	0	0	0	1	0	1	1	0	0	0	0	0	0	0	0	0	0	0	0	1 (PD catheter)	0	0	0	0	0	0	0	0	0	0	0
	10.1016/j.bjid.2014.09.011	The first reported catheter-related Brevibacterium casei bloodstream infection in a child with acute leukemia and review of the literature	Bal, Z.S. and Sen, S. and Karapinar, D.Y. and Aydemir, S. and Vardar, F.	2015	Turkey	English	Brazilian Journal of Infectious Diseases	Case report	1	1	1	6	0	0	0	0	0	0	0	0	0	0	NA	1	0	1	1	1	0	0	1	0	0	0	1	NA	0	0	0	0	0	0	0	0	1	0	0	0	0
	10.1016/j.idcr.2016.11.010	Brevibacterium massiliense bacteremia	Vecten, M. and Gouriet, F. and Cano, A. and Raoult, D.	2017	France	English	IDCases	Case report	1	1	1	4	0	0	0	0	0	0	0	0	0	0	NA	0	0	0	0	0	0	0	0	0	0	0	0	1	0	Gastrostomy tube	0	0	0	0	0	0	1	0	0	0	0
	10.1016/j.clinmicnews.2018.02.005	Central Venous Catheter-Related Bloodstream Infection Caused by Brevibacterium casei in a Hematology Patient	Piccinelli, G. and Morello, E. and Cancelli, V. and Turra, A. and Malagola, M. and Ravizzola, G. and Caccuri, F. and Russo, D. and Caruso, A. and De Francesco, M.A.	2018	Italy	English	Clinical Microbiology Newsletter	Case report	1	1	0	49	0	0	0	0	0	0	0	0	0	0	NA	1	0	1	1	0	1	hematopoietic stem cell transplantation	NA	0	0	0	1	NA	0	0	0	0	0	0	0	0	1	0	0	0	0
	30246770	Brevibacterium casei bacteraemia in a port-a-cath carrier patient: A case report and literature review	Magi, B. and Migliorini, L. and Sansoni, A. and Cusi, M.G.	2018	Italy	English	Infezioni in Medicina	Case report	1	1	0	48	0	0	0	0	0	0	0	0	0	0	NA	1	0	0	0	0	0	0	0	0	1	history of breast cancer	1	1	0	0	0	0	0	0	0	0	1	0	0	0	0
	10.1186/s12879-019-3962-y	Brevibacterium paucivorans bacteremia: Case report and review of the literature	Asai, N. and Suematsu, H. and Yamada, A. and Watanabe, H. and Nishiyama, N. and Sakanashi, D. and Kato, H. and Shiota, A. and Hagihara, M. and Koizumi, Y. and Yamagishi, Y. and Mikamo, H.	2019	Japan	English	BMC Infectious Diseases	Case report	1	1	0	94	0	0	0	0	0	0	0	0	1	0	NA	0	0	0	0	0	0	0	0	0	0	0	0	NA	0	0	1	0	0	0	0	0	1	0	0	0	0
	10.4103/ijmm.IJMM_20_292	Catheter-related Brevibacterium casei bloodstream infection in a child with aplastic anaemia	Joshi, S. and Misra, R. and Kirolikar, S. and Mushrif, S.	2020	India	English	Indian Journal of Medical Microbiology	Case report	1	1	1	6	0	0	0	0	0	0	0	0	0	0	NA	1	0	0	0	0	1	Bone marrow	1	0	1	Aplastic anemia	1	NA	0	0	0	0	0	0	0	0	1	0	0	0	0
	10.1016/j.oftale.2020.09.010	Brevibacterium casei endophthalmitis after intravitreal dexamethasone implant	Olate-Pérez A, Díaz-Céspedes RA, Ruíz-Del-Río N, Hernández-Pérez D, Duch-Samper A.	2020	Spain	English	Archivos De La Sociedad Espanola De Oftalmologia	Case Report	1	1	1	49	1	0	0	0	0	0	0	0	0	0	0	1	0	0	0	0	0	0	0	0	0	0	0	0	0	0	0	0	0	0	0	0	0	0	0	0	0
	10.1097/INF.0000000000003267	Antibiotic Therapy of an Infant with a Brevibacterium casei Ventriculoperitoneal Shunt Infection	Ovsthus, K.K. and Sjavik, K. and Lier, T. and Klingenberg, C.	2021	Norway	English	Pediatric Infectious Disease Journal	Case report	1	1	1	0	1	0	0	0	0	0	0	0	0	0	0	0	0	0	0	0	0	0	0	0	0	0	0	0	0	VP shunt	0	0	1	0	0	0	0	0	0	0	0
	10.1016/j.idcr.2021.e01046	Brevibacteria tibial osteomyelitis	Eidensohn, Y. and Wei, A. and Sirkin, M. and Dever, L.L.	2021	USA	English	IDCases	Case report	1	1	1	40	1	0	0	0	0	0	0	0	0	0	NA	0	0	0	0	0	0	0	0	0	0	0	0	1	1	0	0	0	0	0	0	0	0	0	0	0	1
	10.1155/2021/8034874	Brevibacterium Bacteremia in the Setting of Pyogenic Liver Abscess: A Case Report with Accompanying Literature Review	Hossain S, Hossain A, Barajas-Ochoa A, Jaker MA.	2021	USA	English	Hindawi Case Reports in Infectious Diseases	Case Report and Literature Review	1	1	1	71	0	0	0	0	0	0	0	0	1	0	0	0	0	0	0	0	0	0	0	0	0	0	0	0	0	coronary artery stenting	0	0	0	0	0	0	1	0	0	0	0
	10.7759/cureus.16004	Successful Treatment of Brevibacterium Bacteremia Solely With Antimicrobial Therapy	Benson CE Jr, Tatem L.	2021	USA	English	Cureus	Case Report	1	1	0	85	0	0	0	0	0	0	0	0	0	0	0	0	0	0	0	0	0	0	0	0	0	0	1	0	0	0	0	0	0	0	0	0	1	0	0	0	0
	10.1155/2021/6691569	A Catheter-Related Bloodstream Infection by Brevibacterium casei in a Child with Acute Myeloid Leukemia: Case Report and Literature Review	Ochi F, Tauchi H, Moritani K, Murakami S, Miyamoto H, Ueda M, Nagai K, Eguchi-Ishimae M, Eguchi M.	2021	Japan	English	Hindawi Case Reports in Pediatrics	Case Report and Literature Review	1	1	0	8	0	0	0	0	0	0	0	0	0	0	0	1	0	1	1	1	0	0	1	0	0	0	1	NA	0	1 (AML)	0	0	0	0	0	0	1	0	0	0	0
	10.1016/j.idcr.2022.e01609	Brevibacterium Luteolum bacteremia: A case report and literature review	Munshi, A. and Alsaedi, A. and Baloush, S. and Samarin, K. and Althaqafi, A. and Al-Amri, A.	2022	Saudi Arabia	English	IDCases	Case report	1	1	1	64	0	0	0	0	0	0	0	0	0	0	0	1	0	1	0	1	0	0	0	0	0	0	0	NA	0	Pancreas adenocarcinoma	0	0	0	0	0	0	1	0	0	0	0
	10.55729/2000-9666.1012	Brevibacterium casei Induced Peritonitis in a Patient Undergoing Continuous Cycler Peritoneal Dialysis: Case Report and Literature Review	Roy S, Garcha AS, Patel SS, Rahman E, Adapa S.	2022	USA	English	Journal of Community Hospital Internal Medicine Perspectives	Case Report and Literature Review	1	1	1	63	0	0	0	0	0	0	0	0	0	1	0	1	0	0	0	0	0	0	0	0	1	ESRD on CCPD	0	0	0	0	0	0	0	0	0	0	0	0	0	0	0
	10.1016/j.idcr.2023.e01920	A rare case of ventriculoperitoneal shunt co-infection with Brevibacterium and Corynebacterium minutissimum organisms	Okoli, M.L. and Ishiekwene, C.C. and Madhu, C. and Alosi, M.	2023	USA	English	IDCases	Case report	1	1	0	43	0	0	0	0	0	0	0	0	NA	NA	NA	0	0	0	0	0	0	0	0	0	0	0	0	1	0	VP shunt	0	0	0	0	0	0	0	0	0	0	0
	10.7759/cureus.61072	Unveiling Brevibacterium Species Isolated in the Cerebrospinal Fluid: A Report of a Rare Case	Nguyen J, Nand P.	2024	USA	English	Cureus	Case Report	1	1	0	60	0	0	1	1	0	0	0	1	0	0	0	1	0	1	0	0	0	0	0	1	0	0	0	0	0	1 (SCCL), IVDU?	0	0	1	0	0	0	0	0	0	0	0
									35	36	20	1506.08	6	0	1	2	0	0	0	1	4	6	0	18	2	9	6	7	2	0	5	3	4	0	14	7	3	0	5	0	4	0	0	2	21	0	0	0	2
			#	%					35	36	35	36	33	36	36	36	36	36	36	36	35	35	20	35	34	35	35	35	36	33	33	35	35	31	35	20	36	19	36	36	36	36	36	36	36	36	36	36	36
		USA	9	21.9512					100	100	57.1429	4183.56	18.1818	0	2.77778	5.55556	0	0	0	2.77778	11.4286	17.1429	0	51.4286	5.88235	25.7143	17.1429	20	5.55556	0	15.1515	8.57143	11.4286	0	40	35	8.33333	0	13.8889	0	11.1111	0	0	5.55556	58.3333	0	0	0	5.55556
		Belgium	3	7.31707					0	0	15	-1470.08	27	36	35	34	36	36	36	35	31	29	20	17	32	26	29	28	34	33	28	32	31	31	21	13	33	19	31	36	32	36	36	34	15	36	36	36	34
		France	3	7.31707
		India	3	7.31707
		Italy	3	7.31707
		Japan	3	7.31707
		Turkey	3	7.31707
		Germany	2	4.87805
		Greece	2	4.87805
		Saudi Arabia	2	4.87805
		Switzerland	2	4.87805
		Finland	1	2.43902
		Ireland	1	2.43902
		Korea	1	2.43902
		Norway	1	2.43902
		Spain	1	2.43902
		UK	1	2.43902
			41	100
			#	%
		Europe	20	48.7805
		Asia	12	29.2683
		N & S America	9	21.9512
			41	100
			0.214286
[truncated: 103 more columns]

## Sheet: Died
Comment	doi	Title	First author	Year of Publication	Country of Origin	Study Language	Journal	Type of Study	Case report (1=yes)	Cases (n)	male	Age (y)	Post-surgery (3m)	Pregnant	IVDU	Lung disease	Cystic fibrosis	Lung transplantation	Years after tranplantation	COPD	Chronic heart disease	Chronic kidney disease on PD	premature birth	Immunosuppression	Autoimmune syndrome	Active malignancy (solid or hematologic)	Hematologic malignancy?	Currently on chemotherapy?	Organ transplantation?	explain what)	Neutropenia	AIDS - HIV	Other immunosuppression	explain what	Central Venous Catheter	Previous antibiotic use (3m)	Trauma	Other (eg prosthetic materials, chirrosis, burns) - explain	No known predisposing factors	Site of infection	CNS	Upper respiratory	Lower respiratory	Heart	Bloodstream infection	Liver	Spleen	Urinary tract	Bones & Joints
	10.1111/j.1469-0691.2004.00857.x	Management of long-term catheter-related Brevibacterium bacteraemia	Beukinga, I. and Rodriguez-Villalobos, H. and Deplano, A. and Jacobs, F. and Struelens, M.J.	2004	Belgium	English	Clinical Microbiology and Infection	Case series	0	1	0	43	NA	0	0	0	0	0	0	0	0	0	NA	0	0	0	0	0	0	0	0	0	0	0	1	NA	0	0	0	0	0	0	0	0	1	0	0	0	0
	10.1111/j.1469-0691.2004.01050.x	Pericardial infection caused by Brevibacterium casei	Cannon, J.P. and Spadoni, S.L. and Pesh-Iman, S. and Johnson, S.	2005	USA	English	Clinical Microbiology and Infection	Case report	1	1	1	78	0	0	0	0	0	0	0	0	0	0	NA	NA	NA	NA	NA	0	0	0	0	0	0	0	0	NA	0	0	NA	0	0	0	0	0	0	0	0	0	0
	10.1186/s12879-019-3962-y	Brevibacterium paucivorans bacteremia: Case report and review of the literature	Asai, N. and Suematsu, H. and Yamada, A. and Watanabe, H. and Nishiyama, N. and Sakanashi, D. and Kato, H. and Shiota, A. and Hagihara, M. and Koizumi, Y. and Yamagishi, Y. and Mikamo, H.	2019	Japan	English	BMC Infectious Diseases	Case report	1	1	0	94	0	0	0	0	0	0	0	0	1	0	NA	0	0	0	0	0	0	0	0	0	0	0	0	NA	0	0	1	0	0	0	0	0	1	0	0	0	0
	10.4274/mjima.galenos.2023.2023.20	The First Case of İnfective Endocarditis Caused by Brevibacterium sanguinis; Review of the Literature	Aydemır, Ö. and Ormanoğlu, G. and Kocayığıt, İ. and Yildiz, M.Ş. and Köroğlu, M.	2023	Turkey	English	Mediterranean Journal of Infection, Microbes and Antimicrobials	Case report	1	1	0	54	0	0	0	0	0	0	0	0	NA	0	NA	0	0	0	0	0	0	0	0	0	0	0	1	NA	0	indwelling catheter at the right subclavian region, hemodialysis	0	0	0	0	0	1	1	0	0	0	0
									3	4	1	269	0	0	0	0	0	0	0	0	1	0	0	0	0	0	0	0	0	0	0	0	0	0	2	0	0	0	1	0	0	0	0	1	3	0	0	0	0
			#	%					4	4	4	4	3	4	4	4	4	4	4	4	3	4	0	3	3	3	3	4	4	4	4	4	4	4	4	0	4	3	3	4	4	4	4	4	4	4	4	4	4
		USA	9	21.9512					75	100	25	6725	0	0	0	0	0	0	0	0	33.3333	0	#DIV/0!	0	0	0	0	0	0	0	0	0	0	0	50	#DIV/0!	0	0	33.3333	0	0	0	0	25	75	0	0	0	0
		Belgium	3	7.31707					1	0	3	-265	3	4	4	4	4	4	4	4	2	4	0	3	3	3	3	4	4	4	4	4	4	4	2	0	4	3	2	4	4	4	4	3	1	4	4	4	4
		France	3	7.31707
		India	3	7.31707
		Italy	3	7.31707
		Japan	3	7.31707
		Turkey	3	7.31707
		Germany	2	4.87805
		Greece	2	4.87805
		Saudi Arabia	2	4.87805
		Switzerland	2	4.87805
		Finland	1	2.43902
		Ireland	1	2.43902
		Korea	1	2.43902
		Norway	1	2.43902
		Spain	1	2.43902
		UK	1	2.43902
			41	100
			#	%
		Europe	20	48.7805
		Asia	12	29.2683
		N & S America	9	21.9512
			41	100
			0.214286
[truncated: 102 more columns]

## Sheet: All patients
Comment	doi	Title	First author	Year of Publication	Country of Origin	Study Language	Journal	Type of Study	Case report (1=yes)	Cases (n)	male	Age (y)	Post-surgery (3m)	Pregnant	IVDU	Lung disease	Cystic fibrosis	Lung transplantation	Years after tranplantation	COPD	Chronic heart disease	Chronic kidney disease on PD	premature birth	Immunosuppression	Autoimmune syndrome	Active malignancy (solid or hematologic)	Hematologic malignancy?	Currently on chemotherapy?	Organ transplantation?	explain what)	Neutropenia	AIDS - HIV	Other immunosuppression	explain what	Central Venous Catheter	Previous antibiotic use (3m)	Trauma	Other (eg prosthetic materials, chirrosis, burns) - explain	No known predisposing factors	Site of infection	CNS	Upper respiratory	Lower respiratory	Heart	Bloodstream infection	Liver	Spleen	Urinary tract	Bones & Joints
	10.1016/0163-4453(91)92451-A	Central venous line infection caused by Brevibacterium epidermidis	McCaughey, C. and Damani, N.N.	1991	UK	English	Journal of Infection	Case Report	1	1	1	40	1	0	0	0	0	0	0	0	0	0	0	0	0	0	0	0	0	0	0	0	0	0	1	NA	0	0	0	0	0	0	0	0	1	0	0	0	0
	10.1007/BF01710543	Brevibacterium species as a cause of osteomyelitis in a neonate	Neumeister, B. and Mandel, T. and Gruner, E. and Pfyffer, G.E.	1993	Germany	English	Infection	Case Report	1	1	1	0.083	0	0	0	0	0	0	0	0	0	0	NA	0	0	0	0	0	0	0	0	0	0	0	0	0	0	0	1	0	0	0	0	0	0	0	0	0	1
	10.1093/clinids/18.3.487	Persistent bacteremia due to brevibacterium species in an immunocompromised patient	Lina, B. and Carlotti, A. and Lesaint, V. and Devaux, Y. and Freney, J. and Fleurette, J.	1994	France	English	Clinical Infectious Diseases	Case Report	1	1	1	19	0	0	0	0	0	0	0	0	0	0	0	1	0	1	1	1	0	0	0	0	0	0	1	NA	0	(lymphoblastic lymphoma)	0	0	0	0	0	0	1	0	0	0	0
	10.1007/BF01590943	Recurrent bacteremia due to Brevibacterium casei in an immunocompromised patient	Reinert, R.R. and Schnitzler, N. and Haase, G. and Lütticken, R. and Fabry, U. and Schaal, K.P. and Funke, G.	1995	Germany & Switzerland	English	European Journal of Clinical Microbiology & Infectious Diseases	Case Report	1	1	1	25	1	0	0	0	0	0	0	0	0	0	0	1	0	1	0	1	0	0	1	0	1	chemotherapy	1	NA	0	1 (choriocarcinoma of the left testicle)	0	0	0	0	0	0	1	0	0	0	0
	10.1007/BF01690997	Bacteremia caused by Brevibacterium species in an immunocompromised patient	Kaukoranta-Tolvanen SS, Sivonen A, Kostiala AA, Hormila P, Vaara M.	1995	Finland	English	European Journal of Clinical Microbiology & Infectious Diseases	Case Report	1	1	0	46	0	0	0	0	0	0	0	0	0	0	0	1	0	1	1	1	0	0	0	0	0	0	1	0	0	1 (non-Hodgkins lymphoma)	0	0	0	0	0	0	1	0	0	0	0
	10.1177/089686089701700617	Brevibacterium iodinum peritonitis associated with acute urticaria in a CAPD patient [2]	Antoniou, S. and Dimitriadis, A. and Polydorou, F. and Malaka, E.	1997	Greece	English	Peritoneal Dialysis International	Case Report	1	1	0	69	0	0	0	0	0	0	0	0	0	1	0	0	NA	0	0	0	0	0	0	0	0	0	0	NA	0	0	0	0	0	0	0	0	0	0	0	0	0
snowball	10.1016/s0163-4453(97)94199-2	Broviac Catheter-related Bacteraemias due to Unusual Pathogens in Children with Cancer: Case Reports with Literature Review	E. Castagnola, M. Conte, P. Venzano, A. Garaventa, C. ViscolP, M.A. Barretta, L. Pescetto, L. Tasso, M. Nantron, C. Milanaccio and R. Giacchino	1997	Italy	English	Journal of Infection	Case series	0	1	NA	NA (child)	NA	NA	NA	NA	NA	NA	NA	NA	NA	NA	NA	NA	NA	1	0	NA	NA	NA	1	NA	NA	NA	1	NA	NA	1 (Neuroblastoma)	NA	0	0	0	0	0	1	0	0	0	0
	10.1128/JCM.38.11.4292-4293.2000	Peritonitis due to Brevibacterium otitidis in a patient undergoing continuous ambulatory peritoneal dialysis	Wauters G, Van Bosterhaut B, Avesani V, Cuvelier R, Charlier J, Janssens M, Delmée M.	2000	Belgium	English	Journal of Clinical Microbiology	Case Report	1	1	0	73	0	0	0	0	0	0	0	0	0	1	0	1	0	0	0	0	0	0	0	0	0	0	0	0	0	0	0	0	0	0	0	0	0	0	0	0	0
	10.1128/JCM.38.9.3513-3514.2000	Brevibacterium casei sepsis in an 18-year-old female with AIDS	Brazzola P, Zbinden R, Rudin C, Schaad UB, Heininger U.	2000	Switzerland	English	Journal of Clinical Microbiology	Case Report	1	1	0	18	0	0	0	0	0	0	0	0	0	0	0	1	0	0	0	0	0	0	0	1	0	0	1	NA	0	0	0	0	0	0	0	0	1	0	0	0	0
	10.1086/340984	Brevibacterium endocarditis: a first report	Dass, K.N. and Smith, M.A. and Gill, V.J. and Goldstein, S.A. and Lucey, D.R.	2002	USA	English	Clinical infectious diseases : an official publication of the Infectious Diseases Society of America	Case Report	1	1	0	68	0	0	0	0	0	0	0	0	1	0	0	0	1	0	0	0	0	0	0	0	0	0	0	0	0	prosthetic aortic and mitral valve	1	0	0	0	0	1	1	0	0	0	0
	10.1163/156855902320387998	Bacteremia caused by brevibacterium species in a patient with chronic lymphocytic leukemia	Öǧünç, D. and Gültekin, M. and Çolak, D. and Timuraǧaoǧlu, A. and Öngüt, G. and Mutlu, G. and Hathi, D. and Ündar, L.	2002	Turkey	English	Haematologia	Case Report	1	1	NA	60	0	0	0	0	0	0	0	0	0	0	0	1	0	1	1	1	0	0	0	0	0	0	NA	NA	0	1 (chronic lymphocytic leukemia)	0	0	0	0	0	0	1	0	0	0	0
	10.1053/jinf.2002.1076	Brevibacterium casei bacteremia and line sepsis in a patient with AIDS	Janda, W.M. and Tipirneni, P. and Novak, R.M.	2003	USA	English	Journal of Infection	Case Report	1	1	1	34	0	0	0	0	0	0	0	0	0	0	0	1	0	0	0	0	0	0	1	1	0	0	1	1	0	0	0	0	0	0	0	0	1	0	0	0	0
	10.1111/j.1469-0691.2004.00857.x	Management of long-term catheter-related Brevibacterium bacteraemia	Beukinga, I. and Rodriguez-Villalobos, H. and Deplano, A. and Jacobs, F. and Struelens, M.J.	2004	Belgium	English	Clinical Microbiology and Infection	Case series	0	1	0	43	NA	0	0	0	0	0	0	0	0	0	NA	0	0	0	0	0	0	0	0	0	0	0	1	NA	0	0	0	0	0	0	0	0	1	0	0	0	0
		same	same	2004	same	same	same	same	same	1	1	31	NA	0	0	0	0	0	0	0	0	0	NA	NA	NA	NA	NA	NA	0	0	NA	NA	NA	NA	1	NA	0	0	0	0	0	0	0	0	1	0	0	0	0
	10.1111/j.1469-0691.2004.01050.x	Pericardial infection caused by Brevibacterium casei	Cannon, J.P. and Spadoni, S.L. and Pesh-Iman, S. and Johnson, S.	2005	USA	English	Clinical Microbiology and Infection	Case report	1	1	1	78	0	0	0	0	0	0	0	0	0	0	NA	NA	NA	NA	NA	0	0	0	0	0	0	0	0	NA	0	0	NA	0	0	0	0	0	0	0	0	0	0
	10.1007/s15010-006-5027-6	Central venous catheter infection with Brevibacterium sp. in an immunocompetent woman: Case report and review of the literature	Ulrich, S. and Zbinden, R. and Pagano, M. and Fischler, M. and Speich, R.	2006	Switzerland	English	Infection	Case report	1	1	0	62	NA	0	0	1	0	0	0	0	0	0	NA	0	0	0	0	0	0	0	0	0	0	0	1	NA	0	CVC	0	0	0	0	0	0	1	0	0	0	0
	10.1099/ijs.0.007864-0	Brevibacterium massiliense sp. nov., isolated from a human ankle discharge	Roux, V. and Raoult, D.	2009	France	English	International Journal of Systematic and Evolutionary Microbiology	Case report	1	1	1	78	0	0	0	0	0	0	0	0	0	0	NA	0	0	0	0	0	0	0	0	0	0	0	0	0	1	0	1	0	0	0	0	0	0	0	0	0	1
	10.1128/JCM.01086-11	Brevibacterium casei as a cause of brain abscess in an immunocompetent patient	Kumar, V.A. and Augustine, D. and Panikar, D. and Nandakumar, A. and Dinesh, K.R. and Karim, S. and Philip, R.	2011	India	English	Journal of Clinical Microbiology	Case report	1	1	1	31	0	0	0	0	0	0	0	0	0	0	NA	0	0	0	0	0	0	0	0	0	0	0	0	1	0	0	1	0	1	0	0	0	0	0	0	0	0
	10.1097/MAJ.0b013e31821ffb9f	Native aortic valve endocarditis caused by Brevibacterium epidermidis in an immunocompetent patient	Manetos CM, Pavlidis AN, Kallistratos MS, Tsoukas AS, Chamodraka ES, Levantakis I, Manolis AJ.	2011	Greece & USA	English	The American Journal of the Medical Sciences	Case Report	1	1	1	52	0	0	0	0	0	0	0	0	1	0	0	0	0	0	0	0	0	0	0	0	0	0	0	0	1	1 (sever aortic regurgitation)	0	0	0	0	0	1	1	0	0	0	0
	10.3747/pdi.2011.00179	Relapsing Brevibacterium casei peritonitis: Value of 16S rRNA gene sequencing in accurate species identification	Poesen, K. and Meeus, G. and Boudewijns, M. and Colaert, J. and Doubel, P.	2012	Belgium	English	Peritoneal Dialysis International	Case report	1	1	1	37	0	0	0	0	0	0	0	0	0	1	NA	0	0	0	0	0	0	0	0	0	0	0	0	1	0	Peritoneal dialysis catheter	0	0	0	0	0	0	0	0	0	0	0
	10.1016/j.krcp.2012.04.319	Consecutive episodes of peritonitis in a patient undergoing peritoneal dialysis caused by unusual organisms: Brevibacterium and Pantoea agglomerans	Choi, J.S. and Kim, C.S. and Park, J.W. and Bae, E.H. and Ma, S.K. and Kim, S.W.	2012	Korea	English	Kidney Research and Clinical Practice	Case report	1	1	1	52	0	0	0	0	0	0	0	0	0	1	NA	1	0	0	0	0	0	liver cirrhosis?	NA	0	0	0	0	NA	0	CAPD	0	0	0	0	0	0	0	0	0	0	0
	10.4066/AMJ.2013.1523	Post-traumatic endophthalmitis due to Brevibacterium casei: A case report	Banu, A. and Sriprakash, K.S. and Vidyadevi, M. and Nagraj, E.R.	2013	India	English	Australasian Medical Journal	Case report	1	1	1	12	0	0	0	0	0	0	0	0	0	0	NA	0	0	0	0	0	0	0	0	0	0	0	0	0	1	0	1	0	0	0	0	0	0	0	0	0	0
	10.1099/jmm.0.043109-0	Brevibacterium otitidis: An elusive cause of neurosurgical infection	Talento, A.F. and Malnick, H. and Cotter, M. and Brady, A. and McGowan, D. and Smyth, E. and Fitzpatrick, F.	2013	Ireland	English	Journal of Medical Microbiology	Case report	1	1	0	54	1	0	0	0	0	0	0	0	0	0	NA	0	0	0	0	0	0	0	0	0	0	0	0	NA	0	0	0	0	1	0	0	0	0	0	0	0	0
snowball	10.1136/bcr-2014-203611	Brevibacterium casei isolated as a cause of relapsing peritonitis	Mohammed Mahdi Althaf, Mohamed Said Abdelsalam, Mohammed Sunaid Alsunaid, Maged Hassan Hussein	2014	Saudi Arabia	English	BMJ Case Reports	Case Report	1	1	0	33	NA	0	0	0	0	0	0	0	0	1	0	1	1	0	0	0	0	0	0	0	0	0	0	0	0	1 (PD catheter)	0	0	0	0	0	0	0	0	0	0	0
	10.1016/j.bjid.2014.09.011	The first reported catheter-related Brevibacterium casei bloodstream infection in a child with acute leukemia and review of the literature	Bal, Z.S. and Sen, S. and Karapinar, D.Y. and Aydemir, S. and Vardar, F.	2015	Turkey	English	Brazilian Journal of Infectious Diseases	Case report	1	1	1	6	0	0	0	0	0	0	0	0	0	0	NA	1	0	1	1	1	0	0	1	0	0	0	1	NA	0	0	0	0	0	0	0	0	1	0	0	0	0
	10.1016/j.idcr.2016.11.010	Brevibacterium massiliense bacteremia	Vecten, M. and Gouriet, F. and Cano, A. and Raoult, D.	2017	France	English	IDCases	Case report	1	1	1	4	0	0	0	0	0	0	0	0	0	0	NA	0	0	0	0	0	0	0	0	0	0	0	0	1	0	Gastrostomy tube	0	0	0	0	0	0	1	0	0	0	0
	10.1016/j.clinmicnews.2018.02.005	Central Venous Catheter-Related Bloodstream Infection Caused by Brevibacterium casei in a Hematology Patient	Piccinelli, G. and Morello, E. and Cancelli, V. and Turra, A. and Malagola, M. and Ravizzola, G. and Caccuri, F. and Russo, D. and Caruso, A. and De Francesco, M.A.	2018	Italy	English	Clinical Microbiology Newsletter	Case report	1	1	0	49	0	0	0	0	0	0	0	0	0	0	NA	1	0	1	1	0	1	hematopoietic stem cell transplantation	NA	0	0	0	1	NA	0	0	0	0	0	0	0	0	1	0	0	0	0
	30246770	Brevibacterium casei bacteraemia in a port-a-cath carrier patient: A case report and literature review	Magi, B. and Migliorini, L. and Sansoni, A. and Cusi, M.G.	2018	Italy	English	Infezioni in Medicina	Case report	1	1	0	48	0	0	0	0	0	0	0	0	0	0	NA	1	0	0	0	0	0	0	0	0	1	history of breast cancer	1	1	0	0	0	0	0	0	0	0	1	0	0	0	0
	10.1186/s12879-019-3962-y	Brevibacterium paucivorans bacteremia: Case report and review of the literature	Asai, N. and Suematsu, H. and Yamada, A. and Watanabe, H. and Nishiyama, N. and Sakanashi, D. and Kato, H. and Shiota, A. and Hagihara, M. and Koizumi, Y. and Yamagishi, Y. and Mikamo, H.	2019	Japan	English	BMC Infectious Diseases	Case report	1	1	0	94	0	0	0	0	0	0	0	0	1	0	NA	0	0	0	0	0	0	0	0	0	0	0	0	NA	0	0	1	0	0	0	0	0	1	0	0	0	0
	10.4103/ijmm.IJMM_20_292	Catheter-related Brevibacterium casei bloodstream infection in a child with aplastic anaemia	Joshi, S. and Misra, R. and Kirolikar, S. and Mushrif, S.	2020	India	English	Indian Journal of Medical Microbiology	Case report	1	1	1	6	0	0	0	0	0	0	0	0	0	0	NA	1	0	0	0	0	1	Bone marrow	1	0	1	Aplastic anemia	1	NA	0	0	0	0	0	0	0	0	1	0	0	0	0
	10.1016/j.oftale.2020.09.010	Brevibacterium casei endophthalmitis after intravitreal dexamethasone implant	Olate-Pérez A, Díaz-Céspedes RA, Ruíz-Del-Río N, Hernández-Pérez D, Duch-Samper A.	2020	Spain	English	Archivos De La Sociedad Espanola De Oftalmologia	Case Report	1	1	1	49	1	0	0	0	0	0	0	0	0	0	0	1	0	0	0	0	0	0	0	0	0	0	0	0	0	0	0	0	0	0	0	0	0	0	0	0	0
	10.1111/1744-9987.13606	Complicated peritoneal dialysis-associated peritonitis caused by Brevibacterium	Kimura, T. and Yokoyama, T. and Tanemoto, M.	2021	Japan	English	Therapeutic Apheresis and Dialysis	Case report	1	1	1	72	NA	0	0	0	0	0	0	NA	NA	1	NA	0	NA	0	0	0	0	0	0	0	0	0	0	NA	0	NA	NA	0	0	0	0	0	0	0	0	0	0
	10.1097/INF.0000000000003267	Antibiotic Therapy of an Infant with a Brevibacterium casei Ventriculoperitoneal Shunt Infection	Ovsthus, K.K. and Sjavik, K. and Lier, T. and Klingenberg, C.	2021	Norway	English	Pediatric Infectious Disease Journal	Case report	1	1	1	0	1	0	0	0	0	0	0	0	0	0	0	0	0	0	0	0	0	0	0	0	0	0	0	0	0	VP shunt	0	0	1	0	0	0	0	0	0	0	0
	10.1016/j.idcr.2021.e01046	Brevibacteria tibial osteomyelitis	Eidensohn, Y. and Wei, A. and Sirkin, M. and Dever, L.L.	2021	USA	English	IDCases	Case report	1	1	1	40	1	0	0	0	0	0	0	0	0	0	NA	0	0	0	0	0	0	0	0	0	0	0	0	1	1	0	0	0	0	0	0	0	0	0	0	0	1
	10.1155/2021/8034874	Brevibacterium Bacteremia in the Setting of Pyogenic Liver Abscess: A Case Report with Accompanying Literature Review	Hossain S, Hossain A, Barajas-Ochoa A, Jaker MA.	2021	USA	English	Hindawi Case Reports in Infectious Diseases	Case Report and Literature Review	1	1	1	71	0	0	0	0	0	0	0	0	1	0	0	0	0	0	0	0	0	0	0	0	0	0	0	0	0	coronary artery stenting	0	0	0	0	0	0	1	0	0	0	0
	10.7759/cureus.16004	Successful Treatment of Brevibacterium Bacteremia Solely With Antimicrobial Therapy	Benson CE Jr, Tatem L.	2021	USA	English	Cureus	Case Report	1	1	0	85	0	0	0	0	0	0	0	0	0	0	0	0	0	0	0	0	0	0	0	0	0	0	1	0	0	0	0	0	0	0	0	0	1	0	0	0	0
	10.1155/2021/6691569	A Catheter-Related Bloodstream Infection by Brevibacterium casei in a Child with Acute Myeloid Leukemia: Case Report and Literature Review	Ochi F, Tauchi H, Moritani K, Murakami S, Miyamoto H, Ueda M, Nagai K, Eguchi-Ishimae M, Eguchi M.	2021	Japan	English	Hindawi Case Reports in Pediatrics	Case Report and Literature Review	1	1	0	8	0	0	0	0	0	0	0	0	0	0	0	1	0	1	1	1	0	0	1	0	0	0	1	NA	0	1 (AML)	0	0	0	0	0	0	1	0	0	0	0
	10.1016/j.idcr.2022.e01609	Brevibacterium Luteolum bacteremia: A case report and literature review	Munshi, A. and Alsaedi, A. and Baloush, S. and Samarin, K. and Althaqafi, A. and Al-Amri, A.	2022	Saudi Arabia	English	IDCases	Case report	1	1	1	64	0	0	0	0	0	0	0	0	0	0	0	1	0	1	0	1	0	0	0	0	0	0	0	NA	0	Pancreas adenocarcinoma	0	0	0	0	0	0	1	0	0	0	0
	10.55729/2000-9666.1012	Brevibacterium casei Induced Peritonitis in a Patient Undergoing Continuous Cycler Peritoneal Dialysis: Case Report and Literature Review	Roy S, Garcha AS, Patel SS, Rahman E, Adapa S.	2022	USA	English	Journal of Community Hospital Internal Medicine Perspectives	Case Report and Literature Review	1	1	1	63	0	0	0	0	0	0	0	0	0	1	0	1	0	0	0	0	0	0	0	0	1	ESRD on CCPD	0	0	0	0	0	0	0	0	0	0	0	0	0	0	0
	10.1016/j.idcr.2023.e01920	A rare case of ventriculoperitoneal shunt co-infection with Brevibacterium and Corynebacterium minutissimum organisms	Okoli, M.L. and Ishiekwene, C.C. and Madhu, C. and Alosi, M.	2023	USA	English	IDCases	Case report	1	1	0	43	0	0	0	0	0	0	0	0	NA	NA	NA	0	0	0	0	0	0	0	0	0	0	0	0	1	0	VP shunt	0	0	0	0	0	0	0	0	0	0	0
	10.4274/mjima.galenos.2023.2023.20	The First Case of İnfective Endocarditis Caused by Brevibacterium sanguinis; Review of the Literature	Aydemır, Ö. and Ormanoğlu, G. and Kocayığıt, İ. and Yildiz, M.Ş. and Köroğlu, M.	2023	Turkey	English	Mediterranean Journal of Infection, Microbes and Antimicrobials	Case report	1	1	0	54	0	0	0	0	0	0	0	0	NA	0	NA	0	0	0	0	0	0	0	0	0	0	0	1	NA	0	indwelling catheter at the right subclavian region, hemodialysis	0	0	0	0	0	1	1	0	0	0	0
	10.7759/cureus.61072	Unveiling Brevibacterium Species Isolated in the Cerebrospinal Fluid: A Report of a Rare Case	Nguyen J, Nand P.	2024	USA	English	Cureus	Case Report	1	1	0	60	0	0	1	1	0	0	0	1	0	0	0	1	0	1	0	0	0	0	0	1	0	0	0	0	0	1 (SCCL), IVDU?	0	0	1	0	0	0	0	0	0	0	0
									39	42	23	1831.08	6	0	1	2	0	0	0	1	4	7	0	18	2	10	6	7	2	0	6	3	4	0	17	7	4	0	6	0	4	0	0	3	24	0	0	0	3
			#	%					41	42	40	41	36	41	41	41	41	41	41	40	38	40	20	39	37	40	40	40	41	38	39	40	40	36	41	21	41	22	39	42	42	42	42	42	42	42	42	42	42
		USA	9	21.9512					95.122	100	57.5	4466.06	16.6667	0	2.43902	4.87805	0	0	0	2.5	10.5263	17.5	0	46.1538	5.40541	25	15	17.5	4.87805	0	15.3846	7.5	10	0	41.4634	33.3333	9.7561	0	15.3846	0	9.52381	0	0	7.14286	57.1429	0	0	0	7.14286
		Belgium	3	7.31707					2	0	17	-1790.08	30	41	40	39	41	41	41	39	34	33	20	21	35	30	34	33	39	38	33	37	36	36	24	14	37	22	33	42	38	42	42	39	18	42	42	42	39
		France	3	7.31707
		India	3	7.31707
		Italy	3	7.31707
		Japan	3	7.31707
		Turkey	3	7.31707
		Germany	2	4.87805
		Greece	2	4.87805
		Saudi Arabia	2	4.87805
		Switzerland	2	4.87805
		Finland	1	2.43902
		Ireland	1	2.43902
		Korea	1	2.43902
		Norway	1	2.43902
		Spain	1	2.43902
		UK	1	2.43902
			41	100
			#	%
		Europe	20	48.7805
		Asia	12	29.2683
		N & S America	9	21.9512
			41	100
			0.214286
[truncated: 103 more columns]

## Sheet: Bacteremia
Comment	doi	Title	First author	Year of Publication	Country of Origin	Study Language	Journal	Type of Study	Case report (1=yes)	Cases (n)	male	Age (y)	Post-surgery (3m)	Pregnant	IVDU	Lung disease	Cystic fibrosis	Lung transplantation	Years after tranplantation	COPD	Chronic heart disease	Chronic kidney disease on PD	premature birth	Immunosuppression	Autoimmune syndrome	Active malignancy (solid or hematologic)	Hematologic malignancy?	Currently on chemotherapy?	Organ transplantation?	explain what)	Neutropenia	AIDS - HIV	Other immunosuppression	explain what	Central Venous Catheter	Previous antibiotic use (3m)	Trauma	Other (eg prosthetic materials, chirrosis, burns) - explain	No known predisposing factors	Site of infection	CNS	Upper respiratory	Lower respiratory	Heart	Bloodstream infection	Liver	Spleen	Urinary tract	Bones & Joints
	10.1016/0163-4453(91)92451-A	Central venous line infection caused by Brevibacterium epidermidis	McCaughey, C. and Damani, N.N.	1991	UK	English	Journal of Infection	Case Report	1	1	1	40	1	0	0	0	0	0	0	0	0	0	0	0	0	0	0	0	0	0	0	0	0	0	1	NA	0	0	0	0	0	0	0	0	1	0	0	0	0
	10.1093/clinids/18.3.487	Persistent bacteremia due to brevibacterium species in an immunocompromised patient	Lina, B. and Carlotti, A. and Lesaint, V. and Devaux, Y. and Freney, J. and Fleurette, J.	1994	France	English	Clinical Infectious Diseases	Case Report	1	1	1	19	0	0	0	0	0	0	0	0	0	0	0	1	0	1	1	1	0	0	0	0	0	0	1	NA	0	(lymphoblastic lymphoma)	0	0	0	0	0	0	1	0	0	0	0
	10.1007/BF01590943	Recurrent bacteremia due to Brevibacterium casei in an immunocompromised patient	Reinert, R.R. and Schnitzler, N. and Haase, G. and Lütticken, R. and Fabry, U. and Schaal, K.P. and Funke, G.	1995	Germany & Switzerland	English	European Journal of Clinical Microbiology & Infectious Diseases	Case Report	1	1	1	25	1	0	0	0	0	0	0	0	0	0	0	1	0	1	0	1	0	0	1	0	1	chemotherapy	1	NA	0	1 (choriocarcinoma of the left testicle)	0	0	0	0	0	0	1	0	0	0	0
	10.1007/BF01690997	Bacteremia caused by Brevibacterium species in an immunocompromised patient	Kaukoranta-Tolvanen SS, Sivonen A, Kostiala AA, Hormila P, Vaara M.	1995	Finland	English	European Journal of Clinical Microbiology & Infectious Diseases	Case Report	1	1	0	46	0	0	0	0	0	0	0	0	0	0	0	1	0	1	1	1	0	0	0	0	0	0	1	0	0	1 (non-Hodgkins lymphoma)	0	0	0	0	0	0	1	0	0	0	0
snowball	10.1016/s0163-4453(97)94199-2	Broviac Catheter-related Bacteraemias due to Unusual Pathogens in Children with Cancer: Case Reports with Literature Review	E. Castagnola, M. Conte, P. Venzano, A. Garaventa, C. ViscolP, M.A. Barretta, L. Pescetto, L. Tasso, M. Nantron, C. Milanaccio and R. Giacchino	1997	Italy	English	Journal of Infection	Case series	0	1	NA	NA (child)	NA	NA	NA	NA	NA	NA	NA	NA	NA	NA	NA	NA	NA	1	0	NA	NA	NA	1	NA	NA	NA	1	NA	NA	1 (Neuroblastoma)	NA	0	0	0	0	0	1	0	0	0	0
	10.1128/JCM.38.9.3513-3514.2000	Brevibacterium casei sepsis in an 18-year-old female with AIDS	Brazzola P, Zbinden R, Rudin C, Schaad UB, Heininger U.	2000	Switzerland	English	Journal of Clinical Microbiology	Case Report	1	1	0	18	0	0	0	0	0	0	0	0	0	0	0	1	0	0	0	0	0	0	0	1	0	0	1	NA	0	0	0	0	0	0	0	0	1	0	0	0	0
	10.1086/340984	Brevibacterium endocarditis: a first report	Dass, K.N. and Smith, M.A. and Gill, V.J. and Goldstein, S.A. and Lucey, D.R.	2002	USA	English	Clinical infectious diseases : an official publication of the Infectious Diseases Society of America	Case Report	1	1	0	68	0	0	0	0	0	0	0	0	1	0	0	0	1	0	0	0	0	0	0	0	0	0	0	0	0	prosthetic aortic and mitral valve	1	0	0	0	0	1	1	0	0	0	0
	10.1163/156855902320387998	Bacteremia caused by brevibacterium species in a patient with chronic lymphocytic leukemia	Öǧünç, D. and Gültekin, M. and Çolak, D. and Timuraǧaoǧlu, A. and Öngüt, G. and Mutlu, G. and Hathi, D. and Ündar, L.	2002	Turkey	English	Haematologia	Case Report	1	1	NA	60	0	0	0	0	0	0	0	0	0	0	0	1	0	1	1	1	0	0	0	0	0	0	NA	NA	0	1 (chronic lymphocytic leukemia)	0	0	0	0	0	0	1	0	0	0	0
	10.1053/jinf.2002.1076	Brevibacterium casei bacteremia and line sepsis in a patient with AIDS	Janda, W.M. and Tipirneni, P. and Novak, R.M.	2003	USA	English	Journal of Infection	Case Report	1	1	1	34	0	0	0	0	0	0	0	0	0	0	0	1	0	0	0	0	0	0	1	1	0	0	1	1	0	0	0	0	0	0	0	0	1	0	0	0	0
	10.1111/j.1469-0691.2004.00857.x	Management of long-term catheter-related Brevibacterium bacteraemia	Beukinga, I. and Rodriguez-Villalobos, H. and Deplano, A. and Jacobs, F. and Struelens, M.J.	2004	Belgium	English	Clinical Microbiology and Infection	Case series	0	1	0	43	NA	0	0	0	0	0	0	0	0	0	NA	0	0	0	0	0	0	0	0	0	0	0	1	NA	0	0	0	0	0	0	0	0	1	0	0	0	0
		same	same	2004	same	same	same	same	same	1	1	31	NA	0	0	0	0	0	0	0	0	0	NA	NA	NA	NA	NA	NA	0	0	NA	NA	NA	NA	1	NA	0	0	0	0	0	0	0	0	1	0	0	0	0
	10.1007/s15010-006-5027-6	Central venous catheter infection with Brevibacterium sp. in an immunocompetent woman: Case report and review of the literature	Ulrich, S. and Zbinden, R. and Pagano, M. and Fischler, M. and Speich, R.	2006	Switzerland	English	Infection	Case report	1	1	0	62	NA	0	0	1	0	0	0	0	0	0	NA	0	0	0	0	0	0	0	0	0	0	0	1	NA	0	CVC	0	0	0	0	0	0	1	0	0	0	0
	10.1097/MAJ.0b013e31821ffb9f	Native aortic valve endocarditis caused by Brevibacterium epidermidis in an immunocompetent patient	Manetos CM, Pavlidis AN, Kallistratos MS, Tsoukas AS, Chamodraka ES, Levantakis I, Manolis AJ.	2011	Greece & USA	English	The American Journal of the Medical Sciences	Case Report	1	1	1	52	0	0	0	0	0	0	0	0	1	0	0	0	0	0	0	0	0	0	0	0	0	0	0	0	1	1 (sever aortic regurgitation)	0	0	0	0	0	1	1	0	0	0	0
	10.1016/j.bjid.2014.09.011	The first reported catheter-related Brevibacterium casei bloodstream infection in a child with acute leukemia and review of the literature	Bal, Z.S. and Sen, S. and Karapinar, D.Y. and Aydemir, S. and Vardar, F.	2015	Turkey	English	Brazilian Journal of Infectious Diseases	Case report	1	1	1	6	0	0	0	0	0	0	0	0	0	0	NA	1	0	1	1	1	0	0	1	0	0	0	1	NA	0	0	0	0	0	0	0	0	1	0	0	0	0
	10.1016/j.idcr.2016.11.010	Brevibacterium massiliense bacteremia	Vecten, M. and Gouriet, F. and Cano, A. and Raoult, D.	2017	France	English	IDCases	Case report	1	1	1	4	0	0	0	0	0	0	0	0	0	0	NA	0	0	0	0	0	0	0	0	0	0	0	0	1	0	Gastrostomy tube	0	0	0	0	0	0	1	0	0	0	0
	10.1016/j.clinmicnews.2018.02.005	Central Venous Catheter-Related Bloodstream Infection Caused by Brevibacterium casei in a Hematology Patient	Piccinelli, G. and Morello, E. and Cancelli, V. and Turra, A. and Malagola, M. and Ravizzola, G. and Caccuri, F. and Russo, D. and Caruso, A. and De Francesco, M.A.	2018	Italy	English	Clinical Microbiology Newsletter	Case report	1	1	0	49	0	0	0	0	0	0	0	0	0	0	NA	1	0	1	1	0	1	hematopoietic stem cell transplantation	NA	0	0	0	1	NA	0	0	0	0	0	0	0	0	1	0	0	0	0
	30246770	Brevibacterium casei bacteraemia in a port-a-cath carrier patient: A case report and literature review	Magi, B. and Migliorini, L. and Sansoni, A. and Cusi, M.G.	2018	Italy	English	Infezioni in Medicina	Case report	1	1	0	48	0	0	0	0	0	0	0	0	0	0	NA	1	0	0	0	0	0	0	0	0	1	history of breast cancer	1	1	0	0	0	0	0	0	0	0	1	0	0	0	0
	10.1186/s12879-019-3962-y	Brevibacterium paucivorans bacteremia: Case report and review of the literature	Asai, N. and Suematsu, H. and Yamada, A. and Watanabe, H. and Nishiyama, N. and Sakanashi, D. and Kato, H. and Shiota, A. and Hagihara, M. and Koizumi, Y. and Yamagishi, Y. and Mikamo, H.	2019	Japan	English	BMC Infectious Diseases	Case report	1	1	0	94	0	0	0	0	0	0	0	0	1	0	NA	0	0	0	0	0	0	0	0	0	0	0	0	NA	0	0	1	0	0	0	0	0	1	0	0	0	0
	10.4103/ijmm.IJMM_20_292	Catheter-related Brevibacterium casei bloodstream infection in a child with aplastic anaemia	Joshi, S. and Misra, R. and Kirolikar, S. and Mushrif, S.	2020	India	English	Indian Journal of Medical Microbiology	Case report	1	1	1	6	0	0	0	0	0	0	0	0	0	0	NA	1	0	0	0	0	1	Bone marrow	1	0	1	Aplastic anemia	1	NA	0	0	0	0	0	0	0	0	1	0	0	0	0
	10.1155/2021/8034874	Brevibacterium Bacteremia in the Setting of Pyogenic Liver Abscess: A Case Report with Accompanying Literature Review	Hossain S, Hossain A, Barajas-Ochoa A, Jaker MA.	2021	USA	English	Hindawi Case Reports in Infectious Diseases	Case Report and Literature Review	1	1	1	71	0	0	0	0	0	0	0	0	1	0	0	0	0	0	0	0	0	0	0	0	0	0	0	0	0	coronary artery stenting	0	0	0	0	0	0	1	0	0	0	0
	10.7759/cureus.16004	Successful Treatment of Brevibacterium Bacteremia Solely With Antimicrobial Therapy	Benson CE Jr, Tatem L.	2021	USA	English	Cureus	Case Report	1	1	0	85	0	0	0	0	0	0	0	0	0	0	0	0	0	0	0	0	0	0	0	0	0	0	1	0	0	0	0	0	0	0	0	0	1	0	0	0	0
	10.1155/2021/6691569	A Catheter-Related Bloodstream Infection by Brevibacterium casei in a Child with Acute Myeloid Leukemia: Case Report and Literature Review	Ochi F, Tauchi H, Moritani K, Murakami S, Miyamoto H, Ueda M, Nagai K, Eguchi-Ishimae M, Eguchi M.	2021	Japan	English	Hindawi Case Reports in Pediatrics	Case Report and Literature Review	1	1	0	8	0	0	0	0	0	0	0	0	0	0	0	1	0	1	1	1	0	0	1	0	0	0	1	NA	0	1 (AML)	0	0	0	0	0	0	1	0	0	0	0
	10.1016/j.idcr.2022.e01609	Brevibacterium Luteolum bacteremia: A case report and literature review	Munshi, A. and Alsaedi, A. and Baloush, S. and Samarin, K. and Althaqafi, A. and Al-Amri, A.	2022	Saudi Arabia	English	IDCases	Case report	1	1	1	64	0	0	0	0	0	0	0	0	0	0	0	1	0	1	0	1	0	0	0	0	0	0	0	NA	0	Pancreas adenocarcinoma	0	0	0	0	0	0	1	0	0	0	0
	10.4274/mjima.galenos.2023.2023.20	The First Case of İnfective Endocarditis Caused by Brevibacterium sanguinis; Review of the Literature	Aydemır, Ö. and Ormanoğlu, G. and Kocayığıt, İ. and Yildiz, M.Ş. and Köroğlu, M.	2023	Turkey	English	Mediterranean Journal of Infection, Microbes and Antimicrobials	Case report	1	1	0	54	0	0	0	0	0	0	0	0	NA	0	NA	0	0	0	0	0	0	0	0	0	0	0	1	NA	0	indwelling catheter at the right subclavian region, hemodialysis	0	0	0	0	0	1	1	0	0	0	0
									21	24	11	987	2	0	0	1	0	0	0	0	4	0	0	12	1	9	6	7	2	0	6	2	3	0	17	3	1	0	2	0	0	0	0	3	24	0	0	0	0
			#	%					23	24	22	23	20	23	23	23	23	23	23	23	22	23	13	22	22	23	23	22	23	21	22	22	22	19	23	8	23	11	23	24	24	24	24	24	24	24	24	24	24
		USA	9	21.9512					91.3043	100	50	4291.3	10	0	0	4.34783	0	0	0	0	18.1818	0	0	54.5455	4.54545	39.1304	26.087	31.8182	8.69565	0	27.2727	9.09091	13.6364	0	73.913	37.5	4.34783	0	8.69565	0	0	0	0	12.5	100	0	0	0	0
		Belgium	3	7.31707					2	0	11	-964	18	23	23	22	23	23	23	23	18	23	13	10	21	14	17	15	21	21	16	20	19	19	6	5	22	11	21	24	24	24	24	21	0	24	24	24	24
		France	3	7.31707
		India	3	7.31707
		Italy	3	7.31707
		Japan	3	7.31707
		Turkey	3	7.31707
		Germany	2	4.87805
		Greece	2	4.87805
		Saudi Arabia	2	4.87805
		Switzerland	2	4.87805
		Finland	1	2.43902
		Ireland	1	2.43902
		Korea	1	2.43902
		Norway	1	2.43902
		Spain	1	2.43902
		UK	1	2.43902
			41	100
			#	%
		Europe	20	48.7805
		Asia	12	29.2683
		N & S America	9	21.9512
			41	100
			0.214286
[truncated: 103 more columns]

## Sheet: PD peritonitis
Comment	doi	Title	First author	Year of Publication	Country of Origin	Study Language	Journal	Type of Study	Case report (1=yes)	Cases (n)	male	Age (y)	Post-surgery (3m)	Pregnant	IVDU	Lung disease	Cystic fibrosis	Lung transplantation	Years after tranplantation	COPD	Chronic heart disease	Chronic kidney disease on PD	premature birth	Immunosuppression	Autoimmune syndrome	Active malignancy (solid or hematologic)	Hematologic malignancy?	Currently on chemotherapy?	Organ transplantation?	explain what)	Neutropenia	AIDS - HIV	Other immunosuppression	explain what	Central Venous Catheter	Previous antibiotic use (3m)	Trauma	Other (eg prosthetic materials, chirrosis, burns) - explain	No known predisposing factors	Site of infection	CNS	Upper respiratory	Lower respiratory	Heart	Bloodstream infection	Liver	Spleen	Urinary tract	Bones & Joints
	10.1177/089686089701700617	Brevibacterium iodinum peritonitis associated with acute urticaria in a CAPD patient [2]	Antoniou, S. and Dimitriadis, A. and Polydorou, F. and Malaka, E.	1997	Greece	English	Peritoneal Dialysis International	Case Report	1	1	0	69	0	0	0	0	0	0	0	0	0	1	0	0	NA	0	0	0	0	0	0	0	0	0	0	NA	0	0	0	0	0	0	0	0	0	0	0	0	0
	10.1128/JCM.38.11.4292-4293.2000	Peritonitis due to Brevibacterium otitidis in a patient undergoing continuous ambulatory peritoneal dialysis	Wauters G, Van Bosterhaut B, Avesani V, Cuvelier R, Charlier J, Janssens M, Delmée M.	2000	Belgium	English	Journal of Clinical Microbiology	Case Report	1	1	0	73	0	0	0	0	0	0	0	0	0	1	0	1	0	0	0	0	0	0	0	0	0	0	0	0	0	0	0	0	0	0	0	0	0	0	0	0	0
	10.3747/pdi.2011.00179	Relapsing Brevibacterium casei peritonitis: Value of 16S rRNA gene sequencing in accurate species identification	Poesen, K. and Meeus, G. and Boudewijns, M. and Colaert, J. and Doubel, P.	2012	Belgium	English	Peritoneal Dialysis International	Case report	1	1	1	37	0	0	0	0	0	0	0	0	0	1	NA	0	0	0	0	0	0	0	0	0	0	0	0	1	0	Peritoneal dialysis catheter	0	0	0	0	0	0	0	0	0	0	0
	10.1016/j.krcp.2012.04.319	Consecutive episodes of peritonitis in a patient undergoing peritoneal dialysis caused by unusual organisms: Brevibacterium and Pantoea agglomerans	Choi, J.S. and Kim, C.S. and Park, J.W. and Bae, E.H. and Ma, S.K. and Kim, S.W.	2012	Korea	English	Kidney Research and Clinical Practice	Case report	1	1	1	52	0	0	0	0	0	0	0	0	0	1	NA	1	0	0	0	0	0	liver cirrhosis?	NA	0	0	0	0	NA	0	CAPD	0	0	0	0	0	0	0	0	0	0	0
snowball	10.1136/bcr-2014-203611	Brevibacterium casei isolated as a cause of relapsing peritonitis	Mohammed Mahdi Althaf, Mohamed Said Abdelsalam, Mohammed Sunaid Alsunaid, Maged Hassan Hussein	2014	Saudi Arabia	English	BMJ Case Reports	Case Report	1	1	0	33	NA	0	0	0	0	0	0	0	0	1	0	1	1	0	0	0	0	0	0	0	0	0	0	0	0	1 (PD catheter)	0	0	0	0	0	0	0	0	0	0	0
	10.1111/1744-9987.13606	Complicated peritoneal dialysis-associated peritonitis caused by Brevibacterium	Kimura, T. and Yokoyama, T. and Tanemoto, M.	2021	Japan	English	Therapeutic Apheresis and Dialysis	Case report	1	1	1	72	NA	0	0	0	0	0	0	NA	NA	1	NA	0	NA	0	0	0	0	0	0	0	0	0	0	NA	0	NA	NA	0	0	0	0	0	0	0	0	0	0
	10.55729/2000-9666.1012	Brevibacterium casei Induced Peritonitis in a Patient Undergoing Continuous Cycler Peritoneal Dialysis: Case Report and Literature Review	Roy S, Garcha AS, Patel SS, Rahman E, Adapa S.	2022	USA	English	Journal of Community Hospital Internal Medicine Perspectives	Case Report and Literature Review	1	1	1	63	0	0	0	0	0	0	0	0	0	1	0	1	0	0	0	0	0	0	0	0	1	ESRD on CCPD	0	0	0	0	0	0	0	0	0	0	0	0	0	0	0
									7	7	4	399	0	0	0	0	0	0	0	0	0	7	0	4	1	0	0	0	0	0	0	0	1	0	0	1	0	0	0	0	0	0	0	0	0	0	0	0	0
			#	%					7	7	7	7	5	7	7	7	7	7	7	6	6	7	4	7	5	7	7	7	7	6	6	7	7	6	7	4	7	3	6	7	7	7	7	7	7	7	7	7	7
		USA	9	21.9512					100	100	57.1429	5700	0	0	0	0	0	0	0	0	0	100	0	57.1429	20	0	0	0	0	0	0	0	14.2857	0	0	25	0	0	0	0	0	0	0	0	0	0	0	0	0
		Belgium	3	7.31707					0	0	3	-392	5	7	7	7	7	7	7	6	6	0	4	3	4	7	7	7	7	6	6	7	6	6	7	3	7	3	6	7	7	7	7	7	7	7	7	7	7
		France	3	7.31707
		India	3	7.31707
		Italy	3	7.31707
		Japan	3	7.31707
		Turkey	3	7.31707
		Germany	2	4.87805
		Greece	2	4.87805
		Saudi Arabia	2	4.87805
		Switzerland	2	4.87805
		Finland	1	2.43902
		Ireland	1	2.43902
		Korea	1	2.43902
		Norway	1	2.43902
		Spain	1	2.43902
		UK	1	2.43902
			41	100
			#	%
		Europe	20	48.7805
		Asia	12	29.2683
		N & S America	9	21.9512
			41	100
			0.214286
[truncated: 102 more columns]

## Sheet: Φύλλο1
Not in English		Cellulitis caused by brevibacterium casei: A case report	Agalar, C. and Ergin, C. and Demirdal, T. and Yayli, G.	2000		Turkish	Gulhane Medical Journal	Case report	1
Not found		On a case of superimposed meningitis caused by brevibacterium oxydans	Campelli, A. and Fabbri, A. and Marazzi, M.G. and Mantero, E.	1979		Italian	Giornale di Malattie Infettive e Parassitarie
	10.1128/jcm.32.6.1511-1518.1994	Human infections caused by Brevibacterium casei, formerly CDC groups B-1 and B-3	Gruner, E. and Steigerwalt, A.G. and Hollis, D.G. and Weyant, R.S. and Weaver, R.E. and Moss, C.W. and Daneshvar, M. and Brown, J.M. and Brenner, D.J.	1994	Switzerland & USA	English	Journal of Clinical Microbiology	non-clinical
		Peritonitis due to Corynebacteria in patients under continuous ambulatory peritoneal dialysis (CAPD)	Malaka, E. and Polidorou, F. and Antoniou, S. and Dimitriadis, A. and Moldobanidou, K. and Pavlitou, K.	1998	Greece	Greek	Acta Microbiologica Hellenica	Paper not found
	10.1136/jcp.37.12.1395	Identification of Brevibacterium from clinical sources	Pitcher, D.G. and Malnick, H.	1984	UK	English	Journal of Clinical Pathology	(Colonization)
	10.1097/maj.0b013e3181891626	Brevibacillus brevis peritonitis	Parvez N, Cornelius LK, Fader R.	2009	USA	English	The American Journal of the Medical Sciences	(Brevibacillus brevis)
	10.1016/j.mayocp.2021.01.022	Brevibacterium Species: An Emerging Opportunistic Cause of Bloodstream Infections	Shweta, F.N.U. and Gurram, P.R. and O'Horo, J.C. and Khalil, S.	2021	USA	English	Mayo Clinic Proceedings	Non-extractable data
